# Supplementary material for: Isolated Non-Progressive Hemidystonia in a Patient Homozygous for H63D Variant of Hereditary Hemochromatosis: A Case Report and Systematic Literature Review of Movement Disorders in Hereditary Hemochromatosis
Source: Diagnostics (Basel). 2025 Sep 8;15(17):2275. doi: 10.3390/diagnostics15172275 (PMC12428325; doi:10.3390/diagnostics15172275)
Supplement: Supplementary file 1 [file diagnostics-15-02275-s001.zip]

Archive with 1 entries (1 files):
- hemochr dystonia video.mp4
